# Supplementary material for: Genome-Wide Identification of the Polygalacturonase Gene Family and Its Potential Association with Abscission Zone in Capsicum annuum L
Source: Genes (Basel). 2025 May 14;16(5):579. doi: 10.3390/genes16050579 (PMC12111313; doi:10.3390/genes16050579)
Supplement: Supplementary file 1 [file genes-16-00579-s001.zip]

Archive with 3 entries (3 files):
- Supplementary table S3-List of primers used in this study.xlsx
- Supplementary table S1-List of all PGs.xls
- Supplementary table S2-The FPKM from RNA-Seq data of CaPG gene family.xls
