# Supplementary material for: Genome-Wide Identification of the Polygalacturonase Gene Family and Its Potential Association with Abscission Zone in Capsicum annuum L
Source: Genes (Basel). 2025 May 14;16(5):579. doi: 10.3390/genes16050579 (PMC12111313; doi:10.3390/genes16050579)
Supplement: Supplementary file 1 [file genes-16-00579-s001.zip › Supplementary table S3-List of primers used in this study.xlsx]

## Sheet: primer sequences
Table S1 qRT-PCR primers for expression analysis of CaPG in Capsicum annuum
EIF5A2-F	CCTGTTATCGTGCTACTTTG
EIF5A2-R	GTTTCATTGCCNTGCCAGAT
CaPG2-F	AGATTTTTTTGACCTCCCCAGA
CaPG2-R	AGACCCATCACCAACTGCG
CaPG5-F	GATGAAATGGTCGGCGGT
CaPG5-R	ATGCTTTTGTATTCAATGTCTTTCC
CaPG6-F	CTTCTCGCCTCTCAGGATAAAAA
CaPG6-R	TTCTGCATCCCTTCCTCGG
CaPG11-F	TAAAGACTTGGCAGGGAGGTT
CaPG11-R	GCACAGGGTTCCATAGAATCAC
CaPG12-F	AGGGGAGTAACGATTATTAGAAGTG
CaPG12-R	GTTAGGACTATCGCCAGGGG
CaPG13-F	CGTTCTGGACTCTTCACCCTT
CaPG13-R	ATCAGGGTCTATTCCATCAGTGTT
CaPG17-F	CCGTCTCCAAATATCGTCGTC
CaPG17-R	TCCTTCGGGTAATCTTCCAAC
CaPG18-F	TTTATTCACCACAAAACTCCCC
CaPG18-R	CCAGACTGTAACCTCACCCGT
CaPG22-F	ATGTTGTGAACTTTTTGGTGTCC
CaPG22-R	TGCTAATAGAGTTCCATAAACCTGC
CaPG23-F	CACATTTCCAAAAAAACAAAGACC
CaPG23-R	TCAGGGCTGCCTCCGTAAC
CaPG24-F	ACAAAGGCATTTCAAGAAGCAGT
CaPG24-R	TGAGAAGCAAGAAGAACAGCATC
CaPG25-F	AGGTGTTTCCCTTTCAGCCA
CaPG25-R	CTCCATAAGTTTCCCAACAATAAGG
CaPG27-F	AGTGAGGGACATAAGGATGCTAAAT
CaPG27-R	TTCCATCAGTATTGGGGCTCTT
CaPG28-F	AGGGAAAGATGTGGTGGGAG
CaPG28-R	AGTTCAGGAGTGTAAGATTTTGGAT
CaPG29-F	CTTAACAATACCAGAGGGCCG
CaPG29-R	CCAAAATGGAGAATCACGCA
CaPG31-F	ACCAGCCATTTCACTCTTTTTC
CaPG31-R	GAGGGCACCCTGTCCATCTA
CaPG34-F	TGGCATTCATGTTAACTCTATTTTG
CaPG34-R	ATCACCAACCCCACCAAACT
CaPG39-F	TCAGACTACAACAATGATAGAAGGC
CaPG39-R	GTTAAGGCCAGATTTTTGTTGAT
CaPG41-F	ATGATCGTCCCATCGCAAT
CaPG41-R	GGAAAAGACCTGAACCCCAA
CaPG46-F	ATTTGTGATTTTTATTACGCCATTT
CaPG46-R	ATGCGTGAGTGTCATCGTGC
CaPG4-F	AAGACGGCAAGAGGAAGGG
CaPG4-R	ACAACTGGAAGTGCAGAAGGAA
