# Supplementary material for: Genome-Wide Identification of the Polygalacturonase Gene Family and Its Potential Association with Abscission Zone in Capsicum annuum L
Source: Genes (Basel). 2025 May 14;16(5):579. doi: 10.3390/genes16050579 (PMC12111313; doi:10.3390/genes16050579)
Supplement: Supplementary file 1 [file genes-16-00579-s001.zip › Supplementary table S1-List of all PGs.xls]

## Sheet: Capsicum annuum
>Capana00g000318
MASLSTSAAPLSLLVIFYMTTALFMSSHVVTARYHHHGHRGHHNKKQHKHNSHISYPPSISPEPSDSPVDIGFYDVRSFGAQGDGIADDTEAFKAAWDAACQVESAVIHVPVGYSFMIQSTIFTGPCQNGLVFQLEGSIMPPDGPESWPSNNSKRQWLVFYRVNELSLQGGGVIDGRGEEWWNLPCKPHKGPNGSTLPGPCDSPIAIRFFMSSNLTVQGIKMKNSPQFNFRFDNCKNVHIESLHITAPTWSPNTDGIHIEQTSNVEIYDSLISNGDDCVSIGAGCYDVDIRNLTCGPGGHGISIGSLGNHNSRACVSNITVRDSVIKGSDNGVRIKTWQGGYGALSGVSFLNIHMDNVRNPIIIDQFYCLSKDCSNHTSAVSVSDIEYSSIKGTYDIRS…
>Capana00g001601
MAKILFFLFLVLLMGALGAGNINFSDEVILSKLEDLDAEEGDEADFFDLPRWGADRGNKILVNVDSFGAVGDGSSDDTKAFVDAWKQACSTPKSVFLVPAGRSYLVNATRFRGPCAGRLRVQIEGTIIAPDDPKNWDFTKNGRIWLGFFNLTGALFQGGGVIDGSGSKWWAASCKKNKTNPCVAAPTALTIYTSSGIKVKDITIQNGQQMNFVISRSDSIQINGVKVSASEDSPNTDGIHITESTNVVLQNSRIGTGDDCVSIVNASSNIKMKRIYCGPGHGISIGSLGKDNSVGIVTGVVLDNAFLKGTTNGLRIKTWQGGSGYVRAVRFQNVMMQDVSNPIIIDQFYCDSPKSCQNQTSAVEISEIVYRNVSGTSKSRNVIKFACSDNVPCSHIVLN…
>Capana00g003267
MAIPKLQIINVGLIFLFGIAIFSSKVADSATFGSRRGLLEAESTVFDVTKHGAKPEGGDSTMGFIAAWKAACQSTGPAKVVVPPGTFTTGETIFQGPCKCPKPLILEIQGTLMSNKDISLYSRAAWLIIEKVEGVTVTGGGTLNGQGKDSWQFADRSGASPPLPSSLVFTGVKGCSINNISFVDSKGVHLKISESSDVSVSNLKITAPDSSPNTDGLHLSSVTNINITDSDIGTGDDCIDIILDDVKNPIIIDQHYNSKNRKKESTVKVKDVRFKNIRGTTNSKIPVALNCSEAMPCEGLELHDIDIAPVGNVPIQPTACQNAKPIFSGKITPGECK
>Capana00g003270
MNKPLKPRPHSASVLDFGAVGDGETLNTLAFQNAIFYLKSFADKGGAQLYVPAGRWLTGSIKLTSHLTLFLEKEAIILGSKDYSHWDIIEALPSYGRGNNGTVDCQGSIWWEQFSAHSLNYSRPYLVEFVSSKDVVVSNLTFLNAPAGNIHPVYCSNVVVQNISIHSPANSPYTYGVVPDSSEHVCIENSNISMGHDAVVLKSGWDEYGISYGKPTSNVHIRGVRLQSFAGAGMAFGSEMSGGISNVFVEHVYLHDSLFGIELKTARGRGGYIKDILVMDVVMANVQVGVEATGQCDSHPDEKFVPSALPVVSCITFKDIVGTNVSIAGNFTGLSDSPFTSICLSNVTFFISSNPTPWLCSDVSGSSQNVSPEPCPELQSSFSSTTTTCFSLLHHVYSQ…
>Capana00g003407
MNRWVLCIVSTLLLMKWSAVAEWETCSGIVPMQYRYDKISILDFGGVGDGKTLNTKAFREAIFRIEHLKRRGGTLLYIPPGVYLTGPFNLTSRMTLYLAGGAVIKATQDPSQWPLVDPLPSYGRGRERPGGRYMSLLHGNGLHDVIITGENGTIDGQGDVWWNMWRQRTLQYTRPHLVELMNSRGIIFSNVIFKNSPFWNIHPVYCSNVVIRHVTILAPADSPNTDGIDPDSSSNVCIEDSYISVGDDLIAVKSGWDQYGIAYGRSSHGITIRRITGSSPFAGIAVGSETSGGVVDVLAEHISLFNMGVGIHIKTNIGRGGMIRNITVSNVYMENTRMGIKIAGDVGDHPDGNFNPNALPIVKGIKIKDVWGEKVLQAGLIRGIKNSPFSGICLSNINL…
>Capana01g000186
MELSIITLTNIPAFHRFFLLTIVILTALSNNVNGRHKIQHTWETVEYSAINCRTHSAYLTDFGGIGDGTTLNTNAFRTAVDHLSQFQSDGGSLLYVPAGKWLTGSFNLTSHFTLYLDKDAVLLASQDKNDYPVIAPLPSYGRGRDAEGGRFISLIFGTNLTDVVITGENGTIDGQGQQWWDKFHKGELKFTRPYLIEIMHSDNIQISSLTLVNSPSWNVHPIYSSNIIIQGITILAPVRSPNTDGINPDSCINTRIEDCYIVSGDDCIAVKSGWDEYGVAFGMPTKQLAIRRITCISPTSATIALGSEMSGGIQDVRAEDIVAINTESAVRIKTAVGRGGYVKDIYVRGMTMKTMKYVFWMTGDYGSHPDNNYDPNALPVIENINYRDMVAENVTIGGK…
>Capana01g002618
MLLRILLIVLLATSLFSTSCQGKKKIGKPKKHGNNVKKKPHTNAIIDIQDFGAKGDGLSDDTQAFIKAWDKACKAENGVLLIPRHKIYYIGPIKFHGPCKKGLRMMINGELRASKDLSDYNEDRRHWLLFQNMENFVVEGVGSIDGNGHVWWIRSCKVDKTIPCNTKTLTIPTAMTFYNCTNLIVRNLELKNPQKMHLTITKSKLVEVSRLKITAPADSPNTDGIHVSGTKNIDIHHSYIGTGDDCISIVSGSTNVRARYIHCGPGHGISIGSLGKNKEEDTVSNIYVHDATLRGTTNGLRIKSWQGGRGYAKDILFQDIDMVNVTNPIIIDQFYCDQDKPCKEQKEAVQVSNIMYKNIKGTSSTPTAIKLKCSKTVPCKGIQMENVNIRHQGGSTVKA…
>Capana01g002826
MIINLGTDSNFFESSQTQVKDTGKHTDIKMEIYKGKANSYLEKISRNSIEAGCDRLMRSSPEGRSGRSSPSIFVAENVGDDCVSIGAGCYDVDIRNLTCGPGGHGISIGSLGNHNSRACVSNITVRDSVIKGSDNGVRIKTWQGGYGALSGVSFLNIHMDNVRNPIIIDQFYCLSKDCSNHTSAVSVSDIEYSSIKGTYDIRSPPMHFACSDTIPCTNITLSDVELLPAQGDLVLDPFCWNAYGGQETLIIPPIFCLLEGNPPAVFARNDLGYCS
>Capana02g000966
MSPLVIVPLLFILFLNLSLAENTINVQNYGAKSNGKTDSSKAFLSAWAVACSSTSPTTIYVPRGNYLIRTAYFNGQTCKSKAINIRIDGTLLAPSDYNVIGNAENWIKFEKVTGVSIYGGTFDGQGSGLWACKNSHKNCPKGTTALTFYDSNNIILSGVTTQNSQMFHILIDTCHNVKLQGVKISAPGNSPNTDGIHVKLSTGVSIMNSHIGTGDDCISIGPGNSNLWIEGIACGPGHGISIGSLGWKIEESGVQNVTVKTVTFTETTNGVRVKTWARPSNGFVRHVLFQHIVMINVQNPIIIDQNYCPNHEPCPRQGSGIQISDITYQDIHGTSATKTAVKLDCSKTNPCSSIKLEDLNLSYKGQSTEASCINARGRVSGLDKPTNCL
>Capana02g001324
MASSFFFFHFLSFFVIFLIIIKVSQVHGKGTVVNIQDFGALPDGKTDSSQAILKAWSQACKSKVGGTIFIPPGTFLLNTVTFSGPCNGPTIFNVNGVLRAPTGNSRYEYWILFQHINGLTINGKGSLDGQGPSAWSLYNVKANSRHPPSSIKFNDMSNVLIQSITSINSKFFHYQIDGSQGIHFEDVTITAPGDSPNTDGIHIGNSNDTIIHKAKISTGDDCISIGPGTSNIHISEVYCGPGHGISIGSLGKYQNEADVNGVVVRDCTLVRTQNGLRIKSWAPSPPSKVFNVTFEDIDVNHVENPIIIDQQYCPHSTCSKQGGESQVQISNVKFINIRGTSASKVGVVLNCSKSFRCQGIEIRDLDLTFNGHEITATCSNANINFYGQQIAAPICT
>Capana03g000428
MGMMTFSSFTFFNFSSYFTSLALLTSFYSIYFVLISANVSGFDSLIQLLPSSASLRNAIRKSETIFRVDDFGAVGDGFTDDTNSFKDVWHMACSSPSRSKIAIPTGYVFLVRPINFGGPCRSKVSLRIEGTILAPKDPEVWNGLNPRRWLYFFKVKHLTVEGGGNIDGMGQEWWARSCKVNRTNPCHHAPTALTFHKCNNLKVRNIKLLNSQQMHLVFTDCKHVAVSKLVILAPADSPNTDAIHISSCTKVNVKDCTIGTGDDCISIVGNSSRIKVNNIVCAPGHGISIGSLGKSNSWGQVYNVHVNGAFISNTENGVRIKTWQGGSGYVRKVTFKNVWMENVSNPIIIDQYYCDSMEPCANQEFNLACSLFILPSELVRVVPSMMELSAIA
>Capana03g000435
MVSSVWGADKTFNVINFGAVGDGKTDDLPAFLKAWEAVCQSESSRVILVIPKRKKFLLTPSSIDGPCKPSRIHIQVSGNIIAPNTKSAWDGRATNAWLTFSNIDHLTVNGHGVFDGRGHLWWSNPCLNDNTSQETQCKGPTALIFRRCDQLRVRGVTIIRSARSHIILTACNEVSIAKIRIMSPGDSPNTDGIDVSASTNVRIHNSLIATGDDCVAIGGGSSKVNISGITCGPGHGISIGSLGEGGFEVVEDVNVRNCTIKGTLTGVRIKTWQGGEGYARRIAFEGIKLDAVNNPLIIDQFYCPSRVNCKNDTAAVALSDITFRGIVGTSLMDEVINLSCSETIGCKNILVDRVYISSVDGKPVHAKCINAHGRYTHTSPAVKCLQPP
>Capana03g000564
MLSQDENYWTLLPPLPSYGYGRERHGPRYGSLIHGQNLKDVVITGHNGTINGQGRSWWEKYRKNLLNYTRGPLLQLMWSRDIHISDVTFRDSPFWTLHPYDCENVVIRNVTILAPLTEAPNTDGIDPDSCVDMVIEDSYISTGDDGVAIKSGWDQYGIAYSRPSSNITIRNLTVRSMVSAGVSIGSEMSGGVSNIIVENLLVWNSKRGIRIKTSAGRGGYIRHVIYRNLTLQNVRVGIVIKTDYNEHPDEGYDPNALPVIEDISFTGIRGQGVRIPARIYGSPEIPVQNITFQNITVGITYKKKRIFQCSFVQGRVIGKIFPAPCENLDWYDDEGKLVRQSTNKNTQDLDYDG
>Capana03g001086
MLISLFLSLLLPSLTFSKPDSPVFNVLDYGTVGGLFNDSTSAFILAWSAACTSSSPSSMMYVPSGHKFLLHPLIFSGPCLSPDITIVINGTILAPVIPSKWRCIADLCDKWISIKDVDGLTVRGSGRISGLAPGWWDVVVSAALKCPSTDGIHVSDSRDVSIDHCRITTGEDCISIVDGSSNLKISNIICGPGPGGISVGKHGSAGNIENILVSDVVFIDTRKGTQIKTMEKGGKGHVKNIIFERILLQDCRYPISIDQFYCDKEHCTGNAFNLTWAAACTSSSSSPTMYVPTDNTFLLHPLMLHGPCLSPDITIVINGTTIPPYRGWRWRWIHTPCIKWICIKNVNGLSVRGSGRIIYGSHETSISDAPTQNYRNTVGDCISIVDGSFNLKISNIVCR…
>Capana03g002144
MTLVDEAEWNLIPPLPSYGTGRDAPGPRFISLIFGTNLTDVVITGGNGTIDGQGQEWWTKFRQGQLKNTRPYLIEIMFSDHVQISNLILINSPSWNVHPVYSSFVVIKGLTILAPIKSPNTDGINPDSCSNTRIEDCFIVSGDDCIAVKSGWDEYGIAFGMPTQHLIVRNLTCISPDSAVIALGSEMSGGIQNVRAENITAISSESGLRIKTSIGRGAYMKDIFVRGMTLQTMKYTFWMTGDYGSHPDDHYDPKALPVIQGLNFKDVVSKNVTIAGKLVGVDGDTFTGICMSNVAIELSEHAKKLPWNCSNIQGVSSQVSPQPCALLPDKKIDCPFPTDTLPVDKIYFQTCAAASLH
>Capana03g002171
MDEAEWDLIPPLPSYGIGRDAPGPRFISLIFGTNLTDVVITGGNGTIDGQGQEWWTKFRQGQLKNTRPYLIEIMFSDHVQISNLTLINSPSWNVHPVYSSFVVIKGLTILAPIKSPNTDGINPDSCSNTRIEDCFIFSGDDCIAVKSGWDEYGITFGMPTQHLIIRNLTCISPSSAVIALGSEMSGGIQNVRAENITAISFESGLRMKTGIGRGAYVTDIFVRGMTLQTMKYTFWMTGDYGGHPGDHYDLKALPVIQGINLKDVVAKNVTIAGKLAGIDGDTFNGICMSNVAIELSEHATNLPWNCTNIKRCF
>Capana03g003120
MVQLSILQSHYHPKPYFLSISVIGFGAAGGGVEYDTVPIRKAINACSAAVSKYRRQCHVIFPPGKYLTATILLKSGVVLDIHRNATILGGPKLEDYPKEQSRWYVILAEDAVDVGIIGGGEINGQGLKFVQRLDEKKNVMVSWNRTGACLGDECRPRLVGFIRCRNIKVSDVRLIEPAYWCLHLVRSDKTSIRDVTIYGNFNSPNNDGIDIEDSNNTVITRCNINTGDDAICPKSSTGPVYNLSATDCWIRTKSSAIKLGSASFYAFKNFLFDNITIVESHRGLALQIRDGGYVSDMTFSNINISTRYYHPSWWGRAEPIYVTTCPRDASSKAGSISNLRFVNITATSENGIFLSGSGGGVLSNLKFINMNLTYKRWTKFTDGLVDYRPGCQELVKHQT…
>Capana03g003665
MNTVAFQNAIFYLKSFADKGGAQLYVPAGKWLTRSINLTSHLTLFLEKDAVILGSEDFTHWDVVEALPSYGRGNNGTIDGQGSIWWEKFNSHSLNYTRPHLVEFVSSRNVVISNLTLLNAPGWNIRPAYCSNVVIQNLTVYSPQNSPYTNGIVPDSSEHVCIENSNISMGYDAIVLKSGWDEYGISYGKPTSNVHIRRVRLQSGAGAGVAFGSEMSGGISDVLVEHNSLHDSLLGIELKTARGRGGYVKDILITNVDMDNVQVGIKATGYSDSHPDEKYDPSLLPTVSGITFKDIVGTNISIAGNFTGLSESPFTSLCLSNISFSISSDHSTPWLCSYISGSSENVFPVPCPELQGSFSSCFAHPHPYTEVAVL
>Capana03g004218
MVKTKIIFILFLVFLLESLGSAYDDDKNILEEIYFSEFDDFDDVYNEDEDEIFDVWRNNGRGNKNLVNVDTCGAAGDGTTDDTKAFEDAWKQACSTRRSVFMVPSGRTYLINATKFDGPCANGLTIQVDGTIVAPSDPEDWDPKSPKAWLVFSNLTAVTFQGNGIIDGSGSKWWAASCKKNKSNACKSAPRALTIDSSSRIRVKGLTFQNSQQMHFVISRSDSVRVNGVKVSSPGDSPNTDGIHISESTNVVLQDCKIGTGDDCISIVNASSNIKMKSIYCGPGHGISIGSLGKDDSIGIVNRVVLDTAFIKGTSNGLRIKTWQGGSGYVRTVRFQNVQMDDVSNPIIIDQFYCDSQKPCQNQTSAVEISQVLYRNVTGTSKSQKAMKFACSDTVPCRD…
>Capana04g002230
MANFKTMTHTSVSLLFLLCLLCPCLAYNVVSFGARGDGWTDSTSAFLRAWSAACRSTSQPNVYVPRGTYLVRTLNLYGPCQRRMEFRIDGTLVAPANYNAIGNSEFWIMFYKVSGLSVYGGTINAKGHGYWSCRKGGKSCPQGARSIQFMWCNNVLLKGLTSLHSQRVHVGIGYSSNVRVEKVKITAPSGSPNTDGIHVQNSRGITIYGSIIQTGDDCISIGPGSMNMWIEQIGCGPGHGISIGSLGSSNNEAGVANITVTNSVFTKTQNGVRIKSWARPSGGYARNLMFTNLIMRNVGYPILIDQNYCPHNNCPRQNSGVKVSQVTYKNVKGTSSTQQAIKFDCSYSNPCTGIRLQDIKLTHNDRFRRPAVSYCRNARGRRGGTVIPRSCF
>Capana04g002231
MSFLVKHLPLFFTIFFLLFNSSIAIYDIKTYGATSNGKIDSSKAFVSAWAAACASTSPATIYVPQGSYLVKGAYFNGETCKSKAITLRIDGTILAPSDYNVIGKEENWIKFERVAGVSIYGGTLDGQGANLWACKTSGNNCPQGPMGLTFSNSSNINIRGLTSKNSQMFHILVDNCQNVKLQGVKVSAPGNSPNTDGIHVQYSSRVSIMNSRIGTGDDCISIGPGTSNLWIENIACGPGHGISIGSLGWDVEEPGVQNVTVKTVTFTGTQNGLRVKTWARSSNGFVRNILFQHVVMANVQNPIIIDQNYCPNNENCPHQGSGVKISDIKYRDIRGTSATEVAVKFNCSKKYPCSGISLEDVNLRYRDQPAEASCANAGGSASGFQKPTSCLLVN
>Capana05g000108
MEKNHIIPHVESGERDHEDNNDMDKHRLIPKVDSGERYHEDNKDMDKHRIIPKVESGERYHEDNNDMDKHRIIPQVESGARDHKDNNNMEKKRIIPQVDSGERYHKDNNDMDKNRLIPHVESGERDHEDKNLEIISRFHRFKNLEKDDDDDHEDEEEAKVATISVDSFGAQGDGSIDDTNAFQKAWKEVCSSSNVVNFLVSQNKKYLLKPIKFSGPCKSSITMQVYGTLLASDNTSDYNKDSRHWLIFQNVENLVVGGGGVINGNGKIWWLNSCKINKKLPCKHAPTALTFHNCNNLKVKDLKIEDAQQMHLTFERCFGVEASNLVVSAPESSPNTDGIHITKTQNIQISDSIIGTGDDCISIVSGSQKVLATGITCGPGHGISIGSLGAGNSEAHVSD…
>Capana05g000884
MEKKLNLLCLTIITNILLLYSYSLNVEGRHHISKKTKTKSITSHAPSSPVEGSVKQPSPSQPSPLSPPPASSPSNVVPSDPSYGGSPDLSPDDCVFDVTEYGAVGDGSTDDTDAFIAAWKAACQVESAVLLAPADRTFMITSTIFSGPCKPGLEFRVNGVLMTPEGPDCWPKEDSNKQWLVFYRLDNMTFTGTGTIEGNGEQWWELPCKPHRGPNGSTLPGPCDSPTMIRFFMSSNLVVRGLRIQNSPMFHMKFDGCEGVLIDELSISSPKLSPNTDGIHIENTKSVGIYNSVIANGDDCISIGPSSSNIHIEGVTCGPSHGISIGSLGVHHSQACVSNITVRNAMIRDSDNGVRIKTWQGGSGSVTGLSFDTIQMENVRNCIIIDQYYCLTKGCRNET…
>Capana05g001033
MHTIPLSSQMEKTIWLLVAILGLVLLSLGRVEGRKSRILDESSSTSSYDLEYSAISCRAHSASITDFGGVGDGKTLNTKAFQEAVNQLSQYASDGGSQLLVPAGQWLTGSFNLTSHFTLFLHKDAVLLASQEINEWAVIDPLPSYGHGRDAAGGRYISLLFGTNLTDVIITGENGTIDGQGELWWLKFHSKKLKYTRPCLIEIMHSDNIQISNLTLVNSPSWNIHPVYSSNIIVQGITILAPIKSPNTDGINPDSCTNMRIEDNYIVSGDDCVAVKSGWDEYGINYGMPTSQLIIRRLTCISPYSAAIALGSEMSGGIQDVRADDITAINTESGVRIKTGVGRGGFVKDVYVKGMTLHTMKWVFWMTGNYGQHADTHWDPNALPEIKGINYRDVVAVNV…
>Capana05g002022
MPRTRPAALRFYGCSNVVVTGIIIQNSPKAHLKFDNCAAVQVSGITVSSPGDSPNTDGIHLQNSQNVVINSSDIACGDDCISIQTGSSAVFIHHVNCGPGHGFSIGGLGKDKTKACVSNITVQDSTLQNTTTGVRIKTWQGGSGSVQGIMFSNIQVSDVKTPIMIDQFYCDKRKCRNHTAAVAISGVSYQSIKGTYSYKPVHFACSDSVPCTGVSLSAIELNPSPEKKHFYGPYCWETYGELRTNTTPPIDCIQPDKRIPSYDSC
>Capana05g002171
MPPSHAPAPASASAPAPAPAPQGAIDDLKNSPKDSAATTFNVLSYGAIGDGVTDDTQAFKMAWDAACQVDSAILLVPNHYSFMIQSTIFTGPCKSGLIFKVEGTIMPPDGPDSWPKGVSKKQWLVFYRIDGMSMQGGGLIDGKGEKWWNLPCKPHKGINGTTLPGPCDSPVAIRFFMSSNLTVQGLKIKNSPLFHFRFDSCRGVHVDSLYIKAPPQSPNTDGIHIENTNDVTIRNSIISNGDDCISIGAGCFNVDIRNMTCGPSHGISIGSLGFRNSRACVSNITVSDSTIKYSDNGVRIKTWQGGFGAVSKINFNNIRMESVRNPIILDQYYCSTKSCANQTSAVYISDVMYSNIKGTYDVRSPPMHLACSNSVPCTNLTFLDVELYPAQGQKILEPF…
>Capana06g001141
MACSSRLRPKIIVPNGYSFLVRPIDFVGPCRSKVSLLAMTFHRCNNLKVRDIRMLNSQQMHISISNSIHVEVSHIIVQAPAKSPNTDGIHISSSTLVAIKDCTIRTGDDCISIVNNSSNILVKNIACGPGHGISIGSLGKSNSWAQVHNVCVDGAYLSNTENGVRIKTWQGGRGYARKISFTNVWMENVSNPIIIDQYYCDSPLPCPNQTFGISIHSVSFVGIRGTSATKNAIKFACSDSSPCRKLYVKDVQLVSYLGFPTTSFCWRAYGSTSGLNNPPCCFSFMQQPTKYLSYWNHQSI
>Capana06g001746
MEEKIPILNKIKGGGGGGITRPLFVFSLLLLFTLVALFSLQINSEYSVFSIRAFDFISGRVVSIPDPQQSCSGFFEEVLERKVVKSIKDFGGIGDGKTLNTAAFRRAIEFMARFKASGGSQLVVPKGRWVTGSFNLTSNFTLFLQHGAVILGSQDPNEWPIIEALPSYGRGRERLGARHISLIHGNGLSNVVITGENGTIDGQGKMWWELWWNRTLVHTRGHLVELVNSQNILIQNLTLLNSPFWTIHPVYCRNIVIRNMTILAPLNAPNTDGIDADSSLNVCIEDCYIESGDDLVSVKSGWDQYGMKIARPSSNIIVRRVRGTTPTCSGVGIGSEMSGGVSNVIIEDLHVRDSAAGVRIKTDIGRGGYIANVTINNMRMERVKPK
>Capana07g000744
MHGAMQLRHEKVVQKDAQCYKLGYEKDEKYWPLMPPLPSYGYGREHIGPRYGSLIHGQNLKDIVITGHNGTINGQGQAWWKKYKQRLLNNTRGPLVQIMWSSDIVISNVTLRDSPFWTLHPYDCKNVTMKNVTILAPIFDAPNTDGIDPDSCEDMLIEDCYISVGDDGIAIKSGWDQYGISYGRPSTNIVIRNLVVRSMVSAGISIGSEMSGGVSNVTVENVHVWSSRRAVRIKTAAGRGGYVRHIAYRNLTFVNVRVGIVIKTDYNEHPDGEFDPKAVPILEDISYVSVHGEGVRVPVRIHGNSEIPVKNVTFRDMSVGITYKKKHIFQCSHVQGRVIGTVFPAPCENLDLYDEQGHLIRRSDSLNASDIDYDF
>Capana07g001965
MVSLASAVFGVCFLVFFSIGNAKYSTLKYFNVKDYGAVADEKTDNSQAFMKAWYDACHWKGGVVVYIPHGTYYLKQVSFVGPCWSFMRFIIKGVLKAPTNPSLFNTNTWIGFRYIDGLVVKGGGYLDGQGASAWPYNDCSKNPKCMTLPVSMRFDFVKNSRIHHLRSINSKNSHITLFACHNINISYIRLTAPDESPNTDGIKIGVSTNIKISRTVIQTGDDCIAMVTGSKNIDISDVTCGPGHGISIGSLGGSPGEIVTGIKVRNCTFIGSQNGVRIKTWAPSSASVASDIYFGGIYMEHVYNPILIDQQYCPNPSSCSDLAQDNSKVQISNVTFSNIWGISKSKVAVTLKCSKLVPCKNVQLDNINLKYHGRGGPATSSCLNVIGDSYGRQSPPSCL
>Capana08g000965
MDWLLVVLVGLVFSSLQGAEGRKERILRGSSYELAYSAMNCRKHSASIKDFGGVGDGRTLNTKAFQKAVNQLSKYATDGGAQLIIPAGHWLTGSFNLTSHFTLFLHKDAVLVASQEINQWPVIDPLPSYGHGRDAPGGRYISLIFGTNLTDVIITGENGTIDGQGALWWQQFHSNKLKYTRPYLIELMHSNKIQISNLTLVNSPSWNIHPVYSSNIIIQGITILAPVKSPNTDGINPDSCTNVRLEDNYIVSGDDCVAVKSGWDEYGIKYGRPTSQLIIRRLTCISPYSAAIALGSELSGGIQDVRIQDITAIHTESGIRIKTAVGRGGFVKDVYVKGMNLHTMKWVFWMSGNYGSHADTHWDPKALSEIKGINYRDVVAENVSMAGQLEGISRDPFTG…
>Capana08g001207
MSFFSLLPLILVNIIIIFLFNLSTAADSTYNVQNYGAKSDGISDSSKAFVSAWTAACASTSPATIYVPKGSYLLGNAYFYGQTCKSNAITIRIDGTLVAPSDYNVIGKSGNWIKFERVTGVSIIGGSLDGQGTSLWACKNSGKGCPKGVTTLAFYNSNNIAISELTSQDSQMFHILLDGCHNVELQGVKVSAPQNSPNTDGIHLQSSSDVTILNSQIGTGDDCLSIGPGNSNLWIENIVCGPGHGISIGSLGWDIQEPGVQNVTVRRAAFSETQNGVRVKTWARPSNGFVRNVLFQHVVMNNVENPIIIDQNYCPGSGNCPEEGSGIRVSEITYQDVHGTSATEVAVKFDCSKINPCNGITLLDVKLSYKNQPAEASCVNAEGKASGLQQPTSCLQL
>Capana09g000012
KTLVLLFILIGLTDSRIYSASIFGNAESFNVLDYGAAADGITDDSQISGTLVSPGSPSTWTGQDSSQWLAFRNVTGLIVDGSGTIDGQGQRWWDQSCRYHPEMDGCTRLAPTALKFIFCTQSSISNMYFANSAQTHILIERCNGFKVDNVMIQSPGNSPNTDGIHIQASQYVDITNSKRDDCISIGDYSSNVQIYNIQCGPGHGISIGSLGKHGNSAQVENIHVSNAFFHGTTNGARIKTWQVGRGYVRDVIFENLEFNSVKNPIIIDQNYCDVRGACKEMVTGVQVSNVVYQNIVGTSSSDIAINLNCSISVPCTDITMQFIQLTPATSGRKVKAYCRNANGQEYGIEPGPCLS
>Capana09g000145
MVETVTSSYWWWRWGVQPHHPPRRWISTHKAIVIVMWLAFMLTLFWWQIDATAGILIFRRVFPGREVPQLRPVVFNLTEFGGVGDGVTVNTLAFERAILEIGKHGKRGGGQLNVPPGYWLTGPFNLTSHMTLFLAEGAVILGIDDEKYWTLMPPLPSYGYGREHRGPRYGSLIHGQKLKDVIITGHNGTINGQGQAWWKKFKQKVLNHTRGPLVQIMWSTDILISNITLQDSPFWTLHPYDCKNVTVRNLTILAPIAGAPNTDGVNPDSCEDVLIENCYISVGDDGIAIKSGWDQYGIAYGRPSKNILIRNLVIRSNVSAGVSIGSEMSGGVSNVTVENVFIWNSRRAVRIKTAPGRGGYVRGITYKNLTFENVRVGIVIKTDYNEHADDSFDPKAVPL…
>Capana09g000459
MNQVKLEGPCKGPIELQIQATLKAPSDPNSIKGCEWLTVNKLDGFTMSGGGTLDGQGKVAWECKKSKKCTKLPNNLSFNSLTNSIIKDITTLDSKSFHVNVNQCKNLTFLHFNVKAPDDSPNTDGIHISRSSAVNVTESTFSTGDDCISIGDETEQLHITKVTCGPGHGISVGSLGGNPGEKPVVGVFVKNCTFISTDNGVRIKTWPASHPGVVSDVHFEDIIVQNVSNPILIDQVYCPSGKCNKNLPSQVKISKVTIQNIKGTSRTQNAVSLLCSKGAPCEGVEVGDIDITYSGKEGPAKSSCENINPRLKGKQIPAVCSTVADEY
>Capana09g000460
MDLKFKFVHFAIVVLFLVQLGESQNATFDITKYGAKSDADISEALLSAFKEACQSTSPSTIVIPKGTFQMNQVKLEGPCKGPLELQIQATLKAPSDPNQLKTGEWLTINKLDGFTMSGGGTLDGQGKAAWECKESKKCIKLPNNLSFNSLTNSIIKDITTLDSKSFHVNVNQCKNLTFLHFNVKAPGDSPNTDGIHISRSSSVNVTESTFSTGDDCISVGDQTEQLSITKVTCGPGHGISVGSLGGNPDEKPVVGVIVKNCTFISTDNGVRIKTWPASHPGVVSDIHFEDIIVQNVSNPILIDQVYCPSGKCNKNQSTNLMGSPCLVVGHLMVKNLSFNSLTNSIIKDITTLDSKSFHVNVNQCKNLTFLHFNVKAPGDSPNTDGIHISRSSSVNVTES…
>Capana09g000516
MRIQILLQVIMMLFFHSSSGTKISYNVQSYGAKPDEKTDSTKAFMNAWAAACASTKPVMIYVPQGRYLIGSVAFWGQYCKNKATTIKIDGTLVAPSDYRVIGNTGNWIKFERVNGLKISGGTFDGQGAGLWACKTSDKSCPPGATTLAFYNSNNIVISGLTSLNSQMFHVVIDGCQNTKLQEMKISASASSPNTDGIHIEGSSGVTILKTVIGTGDDCVSIGPGTSNIWIENVSCGPGHGISIGSLGWSMQEPGVQNVTVKTTTFRGTQNGLRIKTWARPSNGFVKDVVFQHSVMVNARYPILIDQEYCPDQKNCPGQVSGVKIRDVTYQDIHGTSASQVALKLACSKAYPCQGIRLEDVNLTFKNQQAQALCSNAVGTSYGVNKPESCL
>Capana10g000004
MDACQWDGQAKLLIPLGEYMLYATNFSGPCKGSSNLNFQIQGNIKAPIDPKLFCNKSFWISFQNVNSLEIEGDGILDGQGAYAWNNSQCNIRPSTLALDFIENAIVRDIHSINSKGFQIDVFRSNNLTFSHVNITAPGDSPNTDGIHIGFSTNINIFDSVIGTGDDCISMIAGSQHINISGVTCGPGHGISIGSLGKLPNEEVVKDIRVRNCTLTATQNGVRIKTRAPSDSGSATTISFEDIIMNDVRNPIFIDQHYCTSRPCEAINEESSVQIKDVTFNNIQGTSSSIVAITLNCSATYPCKEIKFNDINLVYNGLDGHAISSCDNAEGTATGKEVPPSCLKSTSYSSA
>Capana10g002229
MQIFGTLEASDNMSDYNNDRRHWILFENVENLVVGGGGTINGNGNIWWQNSCKINKNLALTFYNCNKLKVKNLKIKNAQQIHVSFETCTNVEASNLMINSPENSPNTDGIHVANTHNIQISSATIGTGDDCISITSGSQKVHATDITCGPGHGISIGSLGSGNSEAHVSDINVYGAKFYGTTNGLRIKTWQGGSGSASNIKFQHIDMEGVENPIIIDQNYCDQNDPFKSFFFFFQNSAVKVKNVVYQNIKGTSATDVAIKFDCSKNFPCEGITMENVNLVGENGTSKAICKNVQFSYTQHVSPYCPAEESFQDWLLNYINS
>Capana11g001239
MKQSKSIPDMKPTVLRFYSSFNVTVRDIKIINSPQCHLKFDNSKGVKINNVTISAPESSPNTDGIHLQNTQDVEIHHSNIGTGDDCVSIQTGCSNIHVHHMNCGPGHGISLGGLGKDKSVACVSDIIVDNIILESTMYGARIKTWQGGIGSVKNISFSNIQVSDVRVPIMIDQYYCDKYVCKNQTGAVAISNVKFNQIIGTYTASPIHLACSNSIPCTDVDLIDIQLKPSRNYRGINQMGLCWNSYGKSQAPLLPSSIDYCVRNGSGFVRGISRSHEHVCS
>Capana11g001285
MGGLSFRSFTFMFIVAFLVWSSLNVEICNARRGKHWRQQTRSSSASLYKKKGKSHGSNNHHKSGSKPKPKYLSPPPSKPTNPPSKGYDNVPSTNIFDVRNFGAVGDGKTDDTKAFQTAWAAACKVEASTMIVPSQYVFLVGPISFSGPYCQHNIVFQLDGTIIAPVDAKSWGSGLFQWLEFTKLVGITIKGSGVIDGRGAFWWQDAPYSDPLDDELKLIIPLNKTLLRPPPTPLNSSLSGKMPSIKPTALRFYGSFNVTVTGITIQNSQQCHLKFDNCIGIVVYNFTVSSPGDSPNTDGIHLQNSKDALIRSSNIACGDDCVSIQTGCTNVYVHNINTKACVSNITVKDIVMKNTMNGVRIKTWQGGSGSVQGVFFSNIQVNEVQLPIVIDQFYCDKSK…
>Capana12g000384
MLHNVVNFGAKPNGKIDSSNAFLTAWDLACGSTKPSTIYVPRGNFLVKQVHFRGKCNNSEIIFRIDGTLVAPFDYNVIGNEKNWIFFQGVDGVSIVGGSLDGQGSGLWTCKASEKNCPSGATDVKVYAPGKSPNTDGIHVQLSSDISILDSIISTGDDCVSIGPGTSNLWIQNIACGPGHGISIGSLGKDFEEAGVRNVTVRSVIFKDTQNGVRIKTWGRPSTGFVNNVLFQHVTMIDVENPIVIDQNYCPNNKNCPGQVSGVKVSDVTYQDIHGSSATRVAMKFDCSKRNPCRGIKLEDVNITYKNEPAAQASCANVAGTTTGIIQPTSCL
>Capana12g000385
MSHLAIFSLLFIFLFNFSLATNTIYNVQNYGAKSNGQTDSSNAFLSAWKAACASTSPATIYMPRGNYLIRSAEFNGETCKSKAIIIRIDGTLLAPSDYNVIGNEGSWIKFEKANGVSIFGGTFDGQGASLWSCKTSGKNCPKGTTALAFYNSNNVVISGVTAQNSQMFHILVDGCHNVKLQGVKVSSPGNSPNTDGIHIQSSSGVSIMNSRIGTGDDCISIGPGNSNLWIEGIACGPGHGISIGSLGWESQEQGVQNVTVKTVTFTGTENGVRVKTWARPSSSFVRAVLFQHIVMANVQNPIIIDQNYCPNHESCPNQGSGVKISDVTYQDIHGTSSTEVAVKLNCSKTNPCTGITLDDVNLSYKDGRADASCVNAGGRASGFEELSHCL
>Capana12g000386
MSHLAIFSLLFIFLFNFSLATNTIYNVQNYGAKSNGQTDSSNAFLSAWKAACASTSPATIYMPRGNYLIRSAEFNGETCKSKAIIIRIDGTRLALSDYNVIGNEGSWIKFEKANGVSIFGGTFDGQGASLWSCKTSGKNCPKGTTALAFYNSNNVVISGVTAQNSQMFHILVDGCHNVKLQGVKVSSPGNSPNTDGIHIQSSSGVSIMNSRIGTGDDCISIGPGNSNLWIEGIACGPGHGISIGSLGWESQEQGVQNVTVKTVTFTGTENGVRVKTWARPSSSFVRAVLFQHIVMANVQNPIIIDQNYCPNHESCPNQGSGVKISDVTYQDIHGTSSTEVAVKLNCSKTNPCTGITLDDVNLSYKDGRADASCVNAGGRASGFEELSHCL
>Capana12g000387
MLHNVVNFGAKPNGKIDSSNAFLTAWDLACGSTKPSTIYVPRGNFLVKQVHFRGKCNNSEIIFRIDGTLVAPFDYNVIGNEKNWIFFQGVDGVSIVGGSLDGQGSGLWTCKASEKNCPSGATDVKVYAPGKSPNTDGIHVQLSSDISILDSIISTGDDCVSIGPGTSNLWIQNIACGPGHGISIGSLGKDFEEAGVRNVTVRSVIFKDTQNGVRIKTWGRPSTGFVNNVLFQHVTMIDVENPIVIDQNYCPNNKNCPGQVSGVKVSDVTYQDIHGSSATRVAMKFDCSKRNPCRGIKLEDVNITYKNEPAAQASCANVAGTTTGIIQPTSCL
>Capana12g001281
MEVRILQLFQDRALIIFVIFITPFLLERSLAVNFDVMSYGASGDGMHDDTHAFKQAWEAVCSDENQNPSMLIPRGRSFLVGPITFQGPCKSLNIHLQLSGSIVAPKDPEAWTGCENVCWIYFTGVAGLFINGSGTINGNGQRWWTTPSRTRVNGTCTKPTVVQFNYCNGLRLSGIELVNSSRDHIILTYSKGVTISNIHISAPKYSRNTDGIDIFFSSQLLIQDSIIETGDDCIGINTGCSDINITGITCGPGHGISIGSLGPNNTFANVENVYVTNCHLEGTDNGVRIKSWQGGSGYARSIHFHNISLNNVENPIIIDQNYCNGGHSCQPQVSAVKVSNVTYKKIYGTTSSKLAINMDCSNSTACTNIEMENIYITPVVPGEHIIATCTNAQGKASSN…
>Capana12g002138
MAKLIISCIIVLFFSVLFLFVELSNAATTYNVLSFGAVPNEQTDATQSFLNAWRAACSSVEATTIYVPKGRYLVGAATFRGPCKNRITVRIDGTLVAPSDYWVIGNSGYWLLFIQVNGISVIGGNLDAKGAAFWACRNSNNNCPVGARSITFNWANDVVVSGLLSINSQLTHLVINSCNNVMVRNVRIIAPDQSPNTDGIHVQSSTGVTITGSRIKTGDDCISIGPGTRNLWMEKILCGPGHGVSPKVVKEKEGYGFSAPH
