# Supplementary material for: Genome-Wide Identification of the Polygalacturonase Gene Family and Its Potential Association with Abscission Zone in Capsicum annuum L
Source: Genes (Basel). 2025 May 14;16(5):579. doi: 10.3390/genes16050579 (PMC12111313; doi:10.3390/genes16050579)
Supplement: Supplementary file 1 [file genes-16-00579-s001.zip › Supplementary table S2-The FPKM from RNA-Seq data of CaPG gene family.xls]

## Sheet: Different tisue
Gene_id	ZL1-F-Dev1	ZL1-F-Dev2	ZL1-F-Dev3	ZL1-F-Dev4	ZL1-F-Dev5	ZL1-F-Dev6	ZL1-F-Dev7	ZL1-F-Dev8	ZL1-F-Dev9	ZL1-Bud	ZL1-Flower	ZL1-Leaf	ZL1-Root	ZL1-Stem
CaPG1	0.460517933393574	0.204088133568176	NA	0.216360535570198	0.289275282291714	0.227267800106821	NA	NA	0.0545716177903743	0.881167512741585	NA	0.111286687227256	7.35289579367298	NA
CaPG2	5.13418113450306	3.91796091557128	1.59723042009323	2.82442018017668	1.08598500770685	0.837686433712603	1.16822234354856	1.66889724152663	1.39684401285557	2.95718882801008	1.26296914420563	2.79158188957915	4.57804733123099	2.20758352673496
CaPG3	NA	NA	NA	0.453204908827515	0.0673263970619769	0.12694722088807	NA	0.715382748248649	0.990684753732949	1551.25803911741	2003.55601578372	NA	NA	0.840260910272315
CaPG4	7.6519943520094	11.0278315737458	9.75963391313113	11.2486056661298	8.3364744718523	4.77937433095928	3.5192408935454	1.41466777488954	1.84895124830357	4.46109229222968	2.93996708410086	6.24086927183345	7.19745593076151	8.8459645912703
CaPG5	31.9845608514312	49.1953526650172	10.1643	22.7129832498354	21.8337686039638	14.0128002155953	2.52293928104019	2.17837269286526	0.638143782809962	62.8133954803469	17.5193163071998	29.0438202007782	7.55251787329181	30.4903684963229
CaPG6	21.6617507638874	24.5292896535178	18.659072046265	35.5848395904403	56.0697011078414	19.2423194713124	4.35282053912057	9.78981512354965	2.86787916338363	145.116278015891	74.6213209974475	13.3755125192808	101.43841149428	37.7701610409211
CaPG7	NA	NA	NA	NA	NA	NA	0.0503318224650361	0.256796271142782	NA	NA	0.163241712751065	NA	19.9980564431356	NA
CaPG8	NA	NA	NA	NA	NA	NA	NA	NA	NA	NA	NA	NA	NA	NA
CaPG9	NA	NA	NA	NA	NA	NA	NA	NA	NA	NA	5.91186141255394	NA	NA	0.910282652795008
CaPG10	NA	NA	NA	NA	NA	NA	NA	NA	NA	NA	NA	NA	NA	NA
CaPG11	5.7767202908697	4.16692922074058	1.20877160578343	2.59852856969805	15.5762103655701	9.99006793996273	0.931843104976089	3.4678604839923	1.50745415453512	5.93822698154041	6.45933196205485	2.40583128418007	7.75692328415814	8.67200573044404
CaPG12	0.310431968811436	0.185725448028623	0.488480453545387	0.131262432890917	0.526495886536076	0.165455632365686	0.66453532180058	0.678100590534359	0.993231501171851	0.29699447730222	1.49673207063958	0.270063323245578	1.02479739888196	0.425890598479926
CaPG13	5.18509080561654	4.55796831635594	7.78325988198518	6.99565731676974	6.55690639861219	6.96954586994251	5.72019740512241	3.35314995404066	5.89373472136042	6.13553675538585	1.97365686602982	8.30940597963512	5.49811126914286	4.01141508011359
CaPG14	NA	0.13735208989189	NA	NA	NA	NA	NA	NA	NA	NA	NA	0.0499309090981605	NA	0.0899899200481757
CaPG15	NA	NA	NA	0.427886198837151	NA	NA	NA	NA	NA	1.61355938087379	3.12256773441143	NA	NA	0.066109913331481
CaPG16	NA	NA	NA	0.162614924823461	NA	NA	NA	NA	NA	NA	NA	NA	NA	NA
CaPG17	76.0722428593556	78.5595463570646	99.0379325276407	75.1857626757001	30.4253030388052	34.1658592040763	42.2774005140894	35.5872118837429	47.9412864306451	32.521680272022	38.2680763442452	47.6101116448799	62.4983010727842	52.547770406281
CaPG18	51.8454500658437	63.962853765335	56.6256311358883	40.0999731818664	8.37432657215693	5.43503368362125	6.3764379244505	1.17236057652385	3.29699886042325	26.6799246791221	12.8556113625718	40.7611975041015	34.5180699399411	51.3739255033428
CaPG19	0.639777673470985	1.16956466830681	0.576768173488054	0.450870520040324	0.200938827434421	NA	0.0951082561370219	NA	0.113720987183473	2.6523639235626	0.205643717608405	2.72492700822235	31.3181332086578	4.23191008120593
CaPG20	NA	NA	NA	0.129926428484903	NA	NA	NA	NA	NA	NA	NA	0.267314587131119	1.43204737553689	NA
CaPG21	NA	0.0609681006608729	NA	NA	NA	NA	NA	NA	0.0652096293596371	6.37613307953996	1.82775615593344	NA	2.19656127507193	NA
CaPG22	0.495648654680647	0.26957910180274	NA	0.0952632208853857	NA	NA	NA	0.0820214955590378	0.096111207451704	12.7170153891105	4.38844077039989	1.56797959317209	3.45621695182632	18.7660882712404
CaPG23	0.783824979262627	0.683881534796404	0.0481792333745323	0.517860916780596	0.276953211443588	0.348139234565256	0.0436957809635608	NA	0.104494132239581	5.85856245793932	0.094479314479318	0.159819421007905	0.856178425840766	NA
CaPG24	17.2864264023219	30.7801632937689	7.86888068034846	21.8236545121972	67.8036021585348	8.8624217314457	1.71807521592307	0.134857428281117	0.105348889967512	23.3424297444819	6.85815490134534	8.43229925387381	46.8995515488331	8.61510862399856
CaPG25	0.817159641209651	0.181070674895074	0.892945941866332	0.575876914224437	0.171100166969535	0.0806544373311425	0.404925188252546	0.165276397066332	0.387335392436942	0.0868653020079424	0.0875531993201198	NA	0.264471155350562	75.1838717364899
CaPG26	NA	NA	0.109206262315607	NA	NA	0.197278899586978	NA	NA	NA	0.0531176329519832	0.107076556409894	0.120752451428195	23.719313426996	0.272038493938738
CaPG27	1.04309266862421	1.20011958942084	NA	0.169638160779291	NA	NA	NA	NA	NA	NA	1.23796151596821	0.261764035072748	1.48021840436516	NA
CaPG28	0.312036268391856	1.05788319363763	0.920634188125753	1.18746712545504	7.17382767247462	7.65029221072759	12.4131019724881	3.46482534728463	2.32951712118084	21.6732295381987	15.5862793642386	3.80042599068583	6.48352973607899	4.40322771584562
CaPG29	8.86415369666781	8.0061169418367	15.729622742972	31.8452786157604	15.3120997828667	8.27351502091001	2.63545989545647	7.24930409685624	6.02842211846007	10.3240335535397	5.07902	3.91160866594526	18.8346603294516	10.7006630993456
CaPG30	0.120758035867648	0.90308999103918	0.415666335938777	0.957395369898126	0.682689666208445	0.0536352008252097	NA	NA	NA	NA	NA	NA	0.703493273232496	0.355010234590053
CaPG31	7.50589060149865	9.36820624953963	1.50649230784214	0.863612454876393	0.721659266605122	NA	0.136630148086906	0.0929461345024192	0	3.07756602758795	1.47711317246206	7.49597009526507	22.6069719939407	8.35612532438885
CaPG32	NA	NA	NA	NA	NA	NA	NA	NA	NA	NA	NA	NA	NA	NA
CaPG33	1.42467345686552	3.92353703972078	6.73873193094968	9.96838624837749	27.7422579713919	4.82114164720987	0.665624213947725	5.98941235548525	0.217060142671826	0.389429837091787	NA	0.147548641492317	0.790441880036512	0.598331856050651
CaPG34	21.267103482764	24.6186475290033	32.4551505793724	28.6314188892611	20.0384618623936	16.3294214658128	12.6461251100411	10.2789205406253	10.0632714458136	19.6449221464116	10.0416784758691	22.7015830875811	31.7568825770945	26.3981969310552
CaPG35	NA	NA	NA	0.233511065828811	NA	NA	NA	NA	NA	2.53604308545139	1.70408422091355	NA	NA	NA
CaPG36	0.120959635259748	1.08551718455461	0.0793067180422184	3.11140175860048	0.987753551553677	0.214898968247919	0.179816527671415	3.63304560963671	0.387012074079316	65.6539263917526	498.792184348413	NA	0.117444619905258	0.158045736044542
CaPG37	NA	NA	NA	0.522364055187383	NA	NA	NA	NA	0.0658767355423444	NA	NA	NA	NA	NA
CaPG38	NA	0.274443302120169	NA	0.145473180611301	NA	NA	NA	NA	NA	NA	NA	NA	NA	NA
CaPG39	0.0750049912221419	NA	NA	NA	0.0706718080961124	0.333137893324284	74.5273611700295	5786.66440001672	5659.35741889616	12.0553932177979	5.20751202912713	NA	1.60215859328312	0.147002167532113
CaPG40	NA	0.17079716142585	0.0842282342327817	0.362135364500473	NA	0.152156598085701	NA	NA	NA	NA	NA	NA	1.24732849863918	NA
CaPG41	0.681698589575435	2.47621449155904	0.143663480163172	0.205891477397447	0.458796818688471	0.259525165283273	0.130294475897392	0.0886361322976699	NA	116.742062212271	0.892124736620737	1.4296749415566	1.84383317581098	0.14314928814115
CaPG42	NA	NA	NA	NA	NA	NA	NA	NA	NA	NA	NA	NA	NA	NA
CaPG43	NA	NA	NA	NA	0.116400625099479	NA	NA	NA	NA	0.354570388758762	5.00329587112214	NA	1.19947702170929	NA
CaPG44	NA	NA	NA	NA	NA	NA	NA	NA	NA	NA	NA	NA	NA	NA
CaPG45	NA	NA	NA	NA	NA	NA	NA	NA	NA	NA	NA	NA	NA	NA
CaPG46	11.663459074046	19.7358202919782	19.2336200044145	28.0213278994574	4.66227089117963	2.72100531015698	2.31182653819893	4.44996621272009	5.08874	13.7509891744475	25.2204464695206	18.3845607299427	82.7605501111725	23.2632722828929
CaPG47	NA	NA	NA	NA	NA	NA	NA	NA	NA	NA	NA	NA	NA	NA

## Sheet: abscission
Gene_id	ZA11	ZA12	ZA13	ZA21	ZA22	ZA23	ZB11	ZB12	ZB13	ZB21	ZB22	ZB23
CaPG1	0.07911459029062096	0.13663254585821366	0.04882145774339339	NA	0.17280913595284791	NA	NA	0.20041833527557135	0.6125440581195691	0.07793297718698446	0.07393072653544254	0.11695456276688285
CaPG2	2.835082498050018	1.2124039065596512	2.149414981257944	2.5891211270342773	2.698221606482861	3.0984789387941687	2.1663110828512813	2.544486838830508	2.1054659723155438	2.9124280498424477	2.3086914082521277	1.2373674348554082
CaPG3	NA	0.06360015941329078	0.3408835511077171	NA	NA	0.057890848293106575	NA	NA	NA	NA	NA	NA
CaPG4	9.751460737900398	10.26953663160052	11.350747234954095	5.219471658154165	6.763510043778296	5.521411303044513	7.550695803090281	11.941757838498898	10.070155003569663	5.098822903481122	4.621036402160878	3.0516263143068505
CaPG5	13.540711588659612	14.331235921128185	13.857377005976145	12.321164822814207	8.863863203130986	10.532744384715622	13.659114769489891	5.539490564193271	8.093149679093303	14.829732830121495	16.622424704009365	17.94497426429763
CaPG6	7.699399302509915	8.066860631892773	7.507028933342897	10.377215271800305	11.856488263849416	8.472355488339598	4.118224367812126	14.31639823083529	8.771558742132834	12.400502506131886	10.03689640824676	11.41990971918665
CaPG7	NA	NA	NA	NA	NA	NA	0.21212179464622782	0.7514751038556938	0.5790136090102203	0.1289171678700584	0.08153108159983383	0.21496321505439522
CaPG8	0.06764870763980632	NA	NA	NA	NA	NA	NA	NA	NA	NA	NA	NA
CaPG9	NA	NA	NA	NA	0.2091433645378057	NA	NA	NA	NA	NA	NA	NA
CaPG10	NA	NA	NA	NA	NA	NA	NA	NA	NA	NA	NA	NA
CaPG11	4.228302428662093	4.540048020815418	8.443503409422295	18.526380461407356	26.825430401881526	20.363731933169568	4.250640094651332	4.91040220534713	5.097185960913551	19.23457265961513	27.747537312920546	19.243638286915296
CaPG12	1.6799139223663988	0.8289275275716816	1.1847675092484153	1.9944219684211342	3.1452151222266402	3.4707721436808017	0.8401986148866525	0.9240882420315292	1.0617730276622719	0.8510521519031105	0.6279360423473063	1.9394213356167238
CaPG13	4.061215634918542	3.7649857080929983	4.42648	4.046050303602718	3.9170070815978857	3.6481046432842423	4.667638224791685	4.3824809313591615	5.833752934472088	3.37709567810266	3.2529519675594716	3.222747951798549
CaPG14	NA	NA	NA	NA	NA	NA	0.03452020080174354	NA	0.07852275812939614	0.03496612664663181	NA	NA
CaPG15	NA	NA	NA	0.05556726441167606	0.0569594358727264	0.054656722690139735	NA	NA	NA	NA	NA	NA
CaPG16	NA	NA	NA	NA	NA	NA	NA	NA	NA	NA	NA	NA
CaPG17	28.294444485258904	31.91383153361365	31.723193908152094	27.64875307504141	30.677047363400494	29.092063960511602	35.035418600493784	29.25436690905239	31.841497294321215	47.96551589756817	48.61515220240312	43.205522881998995
CaPG18	20.76220015914824	24.133801291179864	21.630379400848938	16.816284184062585	17.291973379985773	13.566527327995217	13.945056477478733	18.818586898813866	16.411047055022117	11.574813593083432	15.633095710278537	15.113232459376318
CaPG19	0.32973144915826125	0.6643619301185252	0.5086915685404344	0.1317422560223843	NA	0.3023614725419209	0.040083058767587415	1.5870654576170633	1.5500011108014577	0.609012669408223	0.23109472135582038	0.365579825337541
CaPG20	NA	NA	NA	NA	NA	NA	NA	NA	NA	NA	NA	NA
CaPG21	NA	0.0544224148903602	NA	NA	NA	NA	0.09193734492008658	0.6226667874688132	0.470540173398179	0.04656248763576793	0.1325138085749198	0.2795066006378162
CaPG22	2.682220773808142	2.526682452512339	3.5683384861104095	3.6371677324985874	4.222862057295526	3.029981078385844	4.132892398972922	3.3532679678196344	3.0052534706463296	3.9460839568185793	2.311162786992304	4.256913339315994
CaPG23	0.8331905736083246	0.26162499653175186	0.4206765770668055	0.9280747569284801	1.861291099208159	0.754107561335356	0.4788014869823982	0.307009993509354	0.3351153815502019	0.4476799014067748	0.3892985113306467	0.559863627038222
CaPG24	3.7036629875928324	3.824593635393105	3.2515689893391326	17.736979892616958	17.597553648073646	14.2851883438364	1.596682825631565	3.9463968644200857	2.111603822907074	4.137300792994103	3.175543926688006	4.026362125411486
CaPG25	0.2105756764126302	0.8081524015673789	0.08663055659729955	0.22435805254939883	0.689937226999716	0.14712110318097765	0.819141005490997	0.7112590545118023	1.552743262257984	1.037153155044831	1.1806681440697742	0.20752839709010787
CaPG26	0.08584387728085768	0.24709027450221013	0.10594817496497325	0.5030434189728283	0.6094004932222269	0.6297459635011042	0.08348333619180276	0.6523962362073772	0.6171708276882883	0.2536852774638391	0.3609858923247815	0.761414532771982
CaPG27	0.12406008842914648	0.99985366891592	1.1483585409409476	2.247058944913359	3.0485598402313037	3.5753849493981775	0.9651894018188493	0.3142772566447498	0.8919246180877257	1.527589918283084	1.3332092479547577	3.1788845941864587
CaPG28	6.0306987430835095	4.221604379867218	6.1926297615185915	18.81361116623538	19.75918414964734	18.100837743821884	4.551136137743046	7.919786867447694	5.38966414519677	15.398106376293487	15.734445375620645	11.363833175371678
CaPG29	13.70534030098374	12.69229138759491	12.441161689204737	17.459352706370773	15.94440038424521	14.935530929577386	18.399083409239935	36.027541086728675	27.7367024493504	12.424506341746268	9.419875656542503	11.989916346065895
CaPG30	0.46677608271466364	0.1612264041126921	0.288046600686021	0.696257823078301	0.7137017314852618	0.5380954348844257	0.2723643843257565	0.8513770882506273	0.9293168424614034	0.3218631957822458	0.043619128655911096	0.5060234082380464
CaPG31	2.2894725410106127	2.681425748456331	0.8769283403549054	4.121610792006856	5.604423140627245	5.501956013040832	1.5739168086477826	2.9599203443996434	3.056245194846053	2.138625885596318	3.725608451794521	3.073292273750195
CaPG32	NA	NA	NA	NA	NA	NA	NA	NA	NA	NA	NA	NA
CaPG33	0.367127256067713	0.06038442101598955	0.12945914637573977	NA	NA	NA	NA	0.4251570977531222	NA	0.05166343431496723	NA	NA
CaPG34	13.568632687818967	14.534310114342555	14.833816845045291	19.168231566528124	19.81358190358159	18.656087584141666	22.09055262885016	23.01743724870117	21.86381955048646	23.902391173187024	22.286372616906803	18.326353835341834
CaPG35	NA	NA	NA	NA	NA	NA	NA	NA	NA	NA	NA	NA
CaPG36	NA	NA	NA	NA	NA	NA	0.03031323142189833	0.2842661396496251	NA	0.061409624761697264	NA	NA
CaPG37	NA	NA	NA	NA	NA	NA	NA	NA	NA	NA	NA	NA
CaPG38	NA	NA	NA	NA	NA	NA	NA	NA	NA	NA	NA	NA
CaPG39	0.17395381964521628	0.06676041578165304	NA	0.8031367968072683	0.6966032871639645	0.5469067096510255	1.127802833647025	0.6463180104042029	2.886077150501253	0.8567786932979037	1.0295198067854794	2.1143835239760262
CaPG40	NA	NA	NA	0.07054283921765969	NA	0.5550952261863837	NA	0.13418078617031165	NA	0.06522050573095155	NA	NA
CaPG41	1.0540105093556922	2.4704045791460882	1.3473147451442917	6.657764898098962	9.291278301593847	3.9055313822256705	1.537540879258303	0.30515307822603127	0.12490817775018863	8.343228001267892	3.6232018157732604	5.230887137944614
CaPG42	NA	NA	NA	NA	NA	NA	NA	NA	NA	NA	NA	NA
CaPG43	NA	NA	NA	NA	0.3129127065335455	NA	NA	NA	0.2112683927164316	NA	NA	NA
CaPG44	NA	NA	NA	NA	NA	NA	NA	NA	NA	NA	NA	NA
CaPG45	NA	NA	NA	NA	NA	NA	NA	NA	NA	NA	NA	NA
CaPG46	31.877391014659953	34.919279720017215	38.83711240469083	51.72200971438808	46.4527816869153	43.90667850054737	50.53134349848588	53.159154778575754	64.42256051534608	66.07728047209032	77.96121336354061	65.25570160338088
CaPG47	NA	NA	NA	NA	NA	NA	0.20791174376011948	0.2888471885498311	NA	NA	NA	NA
